# Supplementary material for: Construction and improvement of English vocabulary learning model integrating spiking neural network and convolutional long short-term memory algorithm
Source: PLoS One. 2024 Mar 22;19(3):e0299425. doi: 10.1371/journal.pone.0299425 (PMC10959372; doi:10.1371/journal.pone.0299425)
Supplement: S1 Data — (ZIP) [file pone.0299425.s001.zip]

Archive with 9 entries (8 files):
- ╩2╛▌░n/
- ╩2╛▌░n/Code Description.docx
- ╩2╛▌░n/Code.txt
- ╩2╛▌░n/Figure1.jpg
- ╩2╛▌░n/Figure2.jpg
- ╩2╛▌░n/Figure3.jpg
- ╩2╛▌░n/Figure4.jpg
- ╩2╛▌░n/Figure5.jpg
- ╩2╛▌░n/WordNet and Oxford English Corpus.hdf
