# Supplementary material for: Construction and improvement of English vocabulary learning model integrating spiking neural network and convolutional long short-term memory algorithm
Source: PLoS One. 2024 Mar 22;19(3):e0299425. doi: 10.1371/journal.pone.0299425 (PMC10959372; doi:10.1371/journal.pone.0299425)
Supplement: S1 Data — (ZIP) [file pone.0299425.s001.zip › ╩2╛▌░n/Code.txt]

Import tensorflow as tf
From tensorflow. keras. models import Sequential
From tenorflow. keras. layers import Embedding, Conv1D, LSTM, Dense, Dropout, GlobalMaxPooling1D, Bidirectional
#Define Model
Model=Sequential()
#Add embedded layer
Model. add (Embedding (input_dim=vocab_size, output_dim=embedding_dim, input_length=sequence_length))
#Add one-dimensional convolutional layer
Model. add (Conv1D (filters=num_filters, kernel_size=filter_size, activation='redu ')
Model. add (Dropout (rate=0.2))
#Add bidirectional LSTM layer
Model. add (Bidirectional (LSTM (units=lstm_units, return_sequences=True))
Model. add (Dropout (rate=0.2))
#Add global maximum pooling layer
Model. add (GlobalMaxPooling1D())
#Add fully connected layer
Model. add (Dense (units=hidden units, activation='redu '))
Model. add (Dropout (rate=0.2))
#Add Output Layer
Model. add (Dense (units=num_classes, activation='softmax '))
#Compile Model
Model. compile (loss='categorical_crossentropy ', optimizer='adam', metrics=['accuracy '])
#Print Model Overview
Model. summary()
#Training model
History=model. fit (x_train, y_train, epoch=num_eepoch, batch_size=batch_size, validation_data=(x_val, y_val))
#Evaluation Model
Loss, accuracy=model. evaluate (x_test, y_test, batch_size=batch_size)
#Save Model
Model. save ('vocabulary_model. h5 ')
#Visual training process
Import matplotlib.pyplot as plt
PLT. plot (history. history ['accuracy '])
PLT. plot (history. history ['val accuracy '])
PLT. title ('Model Accuracy ')
Plt. xlabel ('Epoch ')
Plt. ylabel ('Accuracy ')
Plt. legend (['Train ',' Validation '], loc=' upper left ')
PLT. show()
